# Supplementary material for: SERPINH1 functions as a multifunctional regulator to promote the malignant progression of cervical cancer
Source: PLoS One. 2025 Jul 24;20(7):e0329007. doi: 10.1371/journal.pone.0329007 (PMC12289032; doi:10.1371/journal.pone.0329007)
Supplement: S1 Table — (XLSX) [file pone.0329007.s001.xlsx]

## Sheet: hallmark
Supplement table 1. Comparative GSVA scores analysis of high- vs. low-SERPINH1 expression patient groups based on hallmark gene sets.
Tag	lfc	pvalue
EPITHELIAL_MESENCHYMAL_TRANSITION	1.66792	1.01976e-24
ANGIOGENESIS	1.23296	3.30399e-23
APICAL_JUNCTION	0.462366	2.01633e-10
MYOGENESIS	0.360262	1.02021e-08
UV_RESPONSE_DN	0.381923	4.33501e-08
COAGULATION	0.447144	1.79241e-07
HEDGEHOG_SIGNALING	0.332756	3.7229e-07
TGF_BETA_SIGNALING	0.434505	1.41577e-06
FATTY_ACID_METABOLISM	-0.556422	4.13526e-06
PEROXISOME	-0.49516	6.56267e-06
WNT_BETA_CATENIN_SIGNALING	0.200219	8.22181e-06
GLYCOLYSIS	0.214023	2.09132e-05
HYPOXIA	0.30607	6.72722e-05
KRAS_SIGNALING_UP	0.231461	0.000211076
PANCREAS_BETA_CELLS	0.142818	0.000274405
HEME_METABOLISM	-0.383836	0.000414071
OXIDATIVE_PHOSPHORYLATION	-0.624652	0.00285254
IL2_STAT5_SIGNALING	0.148171	0.0111494
P53_PATHWAY	-0.420303	0.0111529
ADIPOGENESIS	-0.355171	0.0172238
BILE_ACID_METABOLISM	-0.336472	0.0180243
APOPTOSIS	0.0909473	0.0227508
TNFA_SIGNALING_VIA_NFKB	0.271996	0.0229508
UNFOLDED_PROTEIN_RESPONSE	0.08335	0.0245264
KRAS_SIGNALING_DN	-0.296557	0.0293926
ANDROGEN_RESPONSE	-0.00188576	0.0748333
ESTROGEN_RESPONSE_LATE	-0.298685	0.0770834
MTORC1_SIGNALING	0.0900003	0.0859358
COMPLEMENT	0.0980632	0.0936787
NOTCH_SIGNALING	-0.0650306	0.116387
MYC_TARGETS_V1	0.18855	0.118067
PI3K_AKT_MTOR_SIGNALING	-0.273819	0.120938
INFLAMMATORY_RESPONSE	0.118435	0.131588
APICAL_SURFACE	-0.0155125	0.132983
ESTROGEN_RESPONSE_EARLY	-0.301768	0.168033
IL6_JAK_STAT3_SIGNALING	0.101285	0.201748
DNA_REPAIR	-0.00364032	0.245266
MYC_TARGETS_V2	0.135668	0.25495
UV_RESPONSE_UP	-0.0577506	0.270971
SPERMATOGENESIS	-0.201205	0.33038
G2M_CHECKPOINT	-0.248306	0.422413
REACTIVE_OXYGEN_SPECIES_PATHWAY	-0.225787	0.457621
INTERFERON_ALPHA_RESPONSE	-0.142801	0.549158
E2F_TARGETS	-0.188999	0.594599
PROTEIN_SECRETION	-0.115642	0.604259
MITOTIC_SPINDLE	-0.224018	0.641367
INTERFERON_GAMMA_RESPONSE	-0.134395	0.661468
XENOBIOTIC_METABOLISM	-0.145943	0.816709
CHOLESTEROL_HOMEOSTASIS	-0.138858	0.93388
ALLOGRAFT_REJECTION	-0.0764836	0.957298
