# Supplementary material for: SERPINH1 functions as a multifunctional regulator to promote the malignant progression of cervical cancer
Source: PLoS One. 2025 Jul 24;20(7):e0329007. doi: 10.1371/journal.pone.0329007 (PMC12289032; doi:10.1371/journal.pone.0329007)
Supplement: S2 Table — (XLSX) [file pone.0329007.s002.xlsx]

## Sheet: Biocart
Supplement table 2. Comparative GSVA scores analysis of high- vs. low-SERPINH1 expression patient groups based on Biocarta pathways.
Tag	lfc	pvalue
NPP1_PATHWAY	1.11064	9.70604e-23
ACE2_PATHWAY	0.865191	1.77697e-20
PLATELETAPP_PATHWAY	0.93514	1.35608e-19
VITCB_PATHWAY	0.878665	9.19167e-17
RECK_PATHWAY	1.20092	1.22294e-16
AMI_PATHWAY	0.615107	2.69826e-12
NO1_PATHWAY	0.423962	2.00814e-10
ERYTH_PATHWAY	0.669398	2.09676e-10
INTRINSIC_PATHWAY	0.477329	8.08264e-09
ALK_PATHWAY	0.379875	1.35465e-08
CELL2CELL_PATHWAY	0.48305	2.16411e-08
MSP_PATHWAY	0.813995	4.31063e-08
RAS_PATHWAY	-0.444908	4.39859e-07
KREB_PATHWAY	-0.64255	5.77676e-07
RHODOPSIN_PATHWAY	0.419321	1.65634e-06
RACC_PATHWAY	0.389645	2.49041e-06
41BB_PATHWAY	-0.44638	3.31512e-06
PRION_PATHWAY	0.418666	5.05293e-06
MITR_PATHWAY	0.5434	5.37243e-06
TOLL_PATHWAY	-0.400219	5.4641e-06
ERAD_PATHWAY	0.357907	6.04591e-06
CTBP1_PATHWAY	0.409261	7.17503e-06
TERT_PATHWAY	-0.461737	7.50908e-06
AGR_PATHWAY	0.277995	1.20888e-05
LIS1_PATHWAY	-0.32621	2.50851e-05
MTOR_PATHWAY	-0.40641	2.74271e-05
EXTRINSIC_PATHWAY	0.394466	2.79264e-05
LDL_PATHWAY	0.536861	3.13457e-05
KERATINOCYTE_PATHWAY	-0.341447	4.39504e-05
HCMV_PATHWAY	-0.393626	5.40294e-05
AKT_PATHWAY	-0.320107	5.86777e-05
PPARG_PATHWAY	-0.447817	6.8183e-05
SLRP_PATHWAY	0.595171	0.000113317
GLEEVEC_PATHWAY	-0.328567	0.000140076
MAPK_PATHWAY	-0.257184	0.000170015
ETC_PATHWAY	-0.49837	0.000179317
WNT_LRP6_PATHWAY	0.341667	0.000189059
CD40_PATHWAY	-0.41748	0.000203455
GHRELIN_PATHWAY	0.276839	0.00021325
TNFR2_PATHWAY	-0.38438	0.00025873
STRESS_PATHWAY	-0.315627	0.000305984
TUBBY_PATHWAY	0.376922	0.000328906
FIBRINOLYSIS_PATHWAY	0.376746	0.000331992
INFLAM_PATHWAY	0.434576	0.000351578
BOTULIN_PATHWAY	0.366688	0.000369321
MYOSIN_PATHWAY	0.395701	0.000427763
TERC_PATHWAY	-0.439095	0.000477683
PLCD_PATHWAY	0.407428	0.000526804
PITX2_PATHWAY	-0.382125	0.000532674
CARDIACEGF_PATHWAY	0.276848	0.00053397
PAR1_PATHWAY	0.306508	0.000658813
EPHA4_PATHWAY	0.355381	0.000677229
PELP1_PATHWAY	-0.41479	0.000717444
UCALPAIN_PATHWAY	0.314983	0.000809587
PCAF_PATHWAY	-0.348596	0.000964547
EIF4_PATHWAY	-0.304929	0.00112757
NFAT_PATHWAY	0.17391	0.00119065
INTEGRIN_PATHWAY	0.252324	0.00122781
RAB_PATHWAY	-0.326057	0.00129935
ECM_PATHWAY	0.273245	0.00141164
STEM_PATHWAY	0.344088	0.00143111
MAL_PATHWAY	-0.256125	0.00174988
STAT3_PATHWAY	-0.37954	0.00182121
HIVNEF_PATHWAY	-0.228921	0.00191582
DEATH_PATHWAY	-0.24595	0.00266401
TRKA_PATHWAY	0.205552	0.00284411
LONGEVITY_PATHWAY	0.207458	0.00360642
CB1R_PATHWAY	-0.286065	0.00365575
IL2RB_PATHWAY	-0.241971	0.00373133
GABA_PATHWAY	-0.270885	0.00401287
BTG2_PATHWAY	0.273911	0.00437137
NDKDYNAMIN_PATHWAY	0.211516	0.00461802
ARENRF2_PATHWAY	-0.229299	0.00502242
IL2_PATHWAY	-0.262592	0.00557104
STATHMIN_PATHWAY	-0.268114	0.00566229
LYM_PATHWAY	0.352186	0.00578479
VEGF_PATHWAY	0.180611	0.00608295
SARS_PATHWAY	0.247883	0.00617849
CCR3_PATHWAY	0.167423	0.00656677
EDG1_PATHWAY	0.216911	0.006728
LAIR_PATHWAY	0.292504	0.00709023
CREM_PATHWAY	0.265712	0.00718325
RELA_PATHWAY	-0.291511	0.00759228
RACCYCD_PATHWAY	-0.230702	0.00809329
NOS1_PATHWAY	0.159103	0.00843527
TALL1_PATHWAY	-0.273576	0.00896877
EPO_PATHWAY	-0.202858	0.00898793
AKAP95_PATHWAY	-0.285922	0.00919332
WNT_PATHWAY	-0.208937	0.00969858
IL3_PATHWAY	-0.255333	0.00975557
NUCLEARRS_PATHWAY	-0.179167	0.0111995
FBW7_PATHWAY	-0.284407	0.0117144
VDR_PATHWAY	-0.277919	0.0120844
CLASSIC_PATHWAY	0.308519	0.012871
EGF_PATHWAY	-0.212358	0.0137806
HER2_PATHWAY	-0.212248	0.0141225
PPARA_PATHWAY	-0.160499	0.014183
FCER1_PATHWAY	-0.197948	0.0144863
NKCELLS_PATHWAY	-0.261395	0.0154914
DNAFRAGMENT_PATHWAY	-0.282853	0.0161839
TFF_PATHWAY	0.171741	0.0172647
EEA1_PATHWAY	-0.285054	0.0191621
TPO_PATHWAY	-0.204092	0.0192209
BAD_PATHWAY	0.148858	0.0193681
DSP_PATHWAY	0.21359	0.0209799
EIF_PATHWAY	-0.287207	0.021334
CDC42RAC_PATHWAY	-0.273427	0.0214915
IL7_PATHWAY	-0.26277	0.0233899
P35ALZHEIMERS_PATHWAY	-0.300766	0.0245073
SALMONELLA_PATHWAY	-0.307431	0.0281574
HIF_PATHWAY	0.190498	0.0284626
SRCRPTP_PATHWAY	-0.252635	0.0303833
IGF1R_PATHWAY	0.154061	0.0320928
IGF1MTOR_PATHWAY	-0.191203	0.0334383
SHH_PATHWAY	0.150388	0.034626
DICER_PATHWAY	-0.339211	0.0347089
AGPCR_PATHWAY	0.207916	0.0360279
AKAPCENTROSOME_PATHWAY	-0.201186	0.0360751
FAS_PATHWAY	-0.175737	0.040201
SPRY_PATHWAY	0.159171	0.0405707
NO2IL12_PATHWAY	-0.328298	0.0415358
ARAP_PATHWAY	-0.186101	0.0422856
SM_PATHWAY	0.281681	0.0431103
TSP1_PATHWAY	0.205966	0.0457577
ATRBRCA_PATHWAY	-0.227659	0.0465456
RANBP2_PATHWAY	-0.200925	0.0470998
GPCR_PATHWAY	0.128569	0.0482254
ERBB3_PATHWAY	-0.231761	0.0493084
IL5_PATHWAY	0.24096	0.049918
PROTEASOME_PATHWAY	0.237424	0.0517326
NFKB_PATHWAY	-0.19145	0.0536275
IL22BP_PATHWAY	-0.25603	0.0538941
TCR_PATHWAY	-0.17112	0.0539424
RNA_PATHWAY	-0.22785	0.0541988
HDAC_PATHWAY	0.111449	0.0570259
SPPA_PATHWAY	0.140721	0.0579075
CSK_PATHWAY	-0.244688	0.0586554
BARR_MAPK_PATHWAY	-0.156378	0.0593466
AMAN_PATHWAY	0.161641	0.0615225
ARF_PATHWAY	-0.151123	0.0616162
GATA3_PATHWAY	0.148666	0.0651549
CERAMIDE_PATHWAY	-0.143053	0.0654748
P53HYPOXIA_PATHWAY	0.121406	0.0669126
CPSF_PATHWAY	-0.232332	0.0678182
TNFR1_PATHWAY	-0.143374	0.0694437
CTLA4_PATHWAY	-0.274178	0.0721478
BCR_PATHWAY	-0.140617	0.0751984
MTA3_PATHWAY	0.119936	0.0781662
PTC1_PATHWAY	0.186755	0.0789183
PML_PATHWAY	0.168535	0.0796024
COMP_PATHWAY	0.188552	0.0817255
NOTCH_PATHWAY	0.185247	0.0833497
PRC2_PATHWAY	-0.180775	0.0910624
CFTR_PATHWAY	-0.146465	0.0927127
EICOSANOID_PATHWAY	0.150989	0.0944731
TID_PATHWAY	-0.168149	0.0952832
RANMS_PATHWAY	0.212243	0.0971837
NPC_PATHWAY	0.195843	0.101165
PDGF_PATHWAY	-0.141745	0.102447
CARM_ER_PATHWAY	-0.141794	0.102866
CACAM_PATHWAY	0.141816	0.102995
CCR5_PATHWAY	0.140027	0.111109
RANKL_PATHWAY	-0.166645	0.112126
TCAPOPTOSIS_PATHWAY	-0.269953	0.122866
IRES_PATHWAY	-0.232137	0.125121
GH_PATHWAY	-0.114372	0.126983
G2_PATHWAY	-0.159299	0.138686
SUMO_PATHWAY	0.175623	0.142416
LECTIN_PATHWAY	0.136552	0.142639
BCELLSURVIVAL_PATHWAY	-0.132129	0.144887
ACTINY_PATHWAY	-0.152358	0.149724
EPONFKB_PATHWAY	-0.149827	0.154853
CHEMICAL_PATHWAY	0.106009	0.15824
CDMAC_PATHWAY	-0.147303	0.15961
AKAP13_PATHWAY	0.114812	0.172684
PS1_PATHWAY	-0.137296	0.177625
CREB_PATHWAY	-0.109066	0.179432
LYMPHOCYTE_PATHWAY	0.186082	0.188875
TOB1_PATHWAY	0.137743	0.190561
BARRESTIN_SRC_PATHWAY	-0.112477	0.194917
CK1_PATHWAY	0.0766371	0.195348
REELIN_PATHWAY	-0.16694	0.199736
BIOPEPTIDES_PATHWAY	-0.0922784	0.205128
ION_PATHWAY	-0.156414	0.205957
IL12_PATHWAY	-0.157012	0.219034
FOSB_PATHWAY	-0.165867	0.222673
RAC1_PATHWAY	-0.100645	0.226366
P38MAPK_PATHWAY	-0.0858573	0.227908
FMLP_PATHWAY	-0.0985515	0.231408
CALCINEURIN_PATHWAY	0.0859036	0.233467
CBL_PATHWAY	-0.109354	0.237426
PTDINS_PATHWAY	-0.10825	0.242328
BARD1_PATHWAY	-0.165163	0.257856
CYTOKINE_PATHWAY	0.109947	0.264076
TCRA_PATHWAY	-0.196438	0.267921
ATM_PATHWAY	-0.109434	0.274551
MEF2D_PATHWAY	-0.0985051	0.275915
ERK_PATHWAY	0.06132	0.280481
RAN_PATHWAY	0.133823	0.28443
CHREBP_PATHWAY	0.0684116	0.286703
EOSINOPHILS_PATHWAY	0.136071	0.291148
TGFB_PATHWAY	0.091601	0.299228
FEEDER_PATHWAY	0.101544	0.301394
BBCELL_PATHWAY	-0.182468	0.305938
CASPASE_PATHWAY	-0.0974589	0.31602
MELANOCYTE_PATHWAY	0.114574	0.319957
GSK3_PATHWAY	-0.0917293	0.322856
D4GDI_PATHWAY	-0.118443	0.328348
MRP_PATHWAY	0.0799016	0.35414
IFNG_PATHWAY	-0.131938	0.357645
DC_PATHWAY	0.116012	0.358984
MET_PATHWAY	-0.0811694	0.363851
SODD_PATHWAY	0.112335	0.37183
DREAM_PATHWAY	0.0664508	0.378217
ERK5_PATHWAY	0.0665619	0.399325
CELLCYCLE_PATHWAY	-0.0916283	0.41152
MCALPAIN_PATHWAY	0.0508744	0.414494
GRANULOCYTES_PATHWAY	0.102014	0.414892
RHO_PATHWAY	0.0591491	0.436319
VOBESITY_PATHWAY	0.0630242	0.445935
MPR_PATHWAY	0.0456974	0.45561
ASBCELL_PATHWAY	-0.121367	0.461646
CXCR4_PATHWAY	-0.0601356	0.472627
PKC_PATHWAY	-0.0872139	0.475881
ETS_PATHWAY	-0.0760703	0.485062
MITOCHONDRIA_PATHWAY	-0.0584399	0.489115
PLCE_PATHWAY	-0.0639951	0.491295
SET_PATHWAY	0.0780786	0.506155
IL4_PATHWAY	-0.0540476	0.520166
P27_PATHWAY	-0.100329	0.525468
SKP2E2F_PATHWAY	-0.0855973	0.52703
VIP_PATHWAY	-0.0603944	0.539285
PLK3_PATHWAY	-0.0784048	0.543491
HSP27_PATHWAY	-0.0629118	0.546395
SAM68_PATHWAY	-0.0707517	0.559476
ACH_PATHWAY	0.0430498	0.560589
NKT_PATHWAY	0.0741263	0.563245
TCYTOTOXIC_PATHWAY	-0.100419	0.571288
AHSP_PATHWAY	-0.0763126	0.572061
MONOCYTE_PATHWAY	0.0755548	0.575847
TH1TH2_PATHWAY	-0.0848301	0.57651
PARKIN_PATHWAY	0.0261761	0.577146
EGFR_SMRTE_PATHWAY	0.0447181	0.579245
HSWI_SNF_PATHWAY	0.055869	0.57949
PYK2_PATHWAY	-0.0505348	0.585759
CARM1_PATHWAY	0.051162	0.591035
THELPER_PATHWAY	-0.0969963	0.592525
MHC_PATHWAY	0.0900189	0.597751
IFNA_PATHWAY	0.072628	0.616048
FLUMAZENIL_PATHWAY	0.0103608	0.622981
ACETAMINOPHEN_PATHWAY	-0.0657467	0.632483
RARRXR_PATHWAY	-0.0470215	0.645954
CTL_PATHWAY	-0.0729716	0.649702
TEL_PATHWAY	0.0271538	0.653058
HES_PATHWAY	-0.0578398	0.653586
MALATEX_PATHWAY	0.0204458	0.673004
NTHI_PATHWAY	-0.0434732	0.72501
CTCF_PATHWAY	-0.0332479	0.736528
PGC1A_PATHWAY	-0.0350229	0.74679
PDZS_PATHWAY	0.00085008	0.757789
S1P_PATHWAY	0.0121307	0.776391
IL1R_PATHWAY	0.0156485	0.780043
CDC25_PATHWAY	-0.048165	0.783171
NEUTROPHIL_PATHWAY	-0.0492138	0.798087
ALTERNATIVE_PATHWAY	0.0161124	0.815106
RNAPOL3_PATHWAY	-0.0450168	0.815832
RB_PATHWAY	0.0146776	0.81592
EFP_PATHWAY	-0.0297729	0.831054
IGF1_PATHWAY	0.0074223	0.831114
CIRCADIAN_PATHWAY	0.0097494	0.842424
IL6_PATHWAY	0.01179	0.843092
NGF_PATHWAY	-0.00336088	0.849193
CDK5_PATHWAY	-0.0448044	0.864901
BLYMPHOCYTE_PATHWAY	-0.0312268	0.885142
GCR_PATHWAY	-0.0192553	0.89053
PLC_PATHWAY	0.00858064	0.89099
PEPI_PATHWAY	-0.00267166	0.894566
EIF2_PATHWAY	-0.00870134	0.900399
FREE_PATHWAY	-0.00988857	0.91687
ERBB4_PATHWAY	0.011712	0.917845
AT1R_PATHWAY	-0.0164178	0.920745
LEPTIN_PATHWAY	0.001118	0.921393
FXR_PATHWAY	0.00429203	0.925164
PTEN_PATHWAY	0.0144256	0.928396
IL17_PATHWAY	-0.0162854	0.931057
P53_PATHWAY	-0.00616222	0.933203
G1_PATHWAY	-0.00809576	0.939958
INSULIN_PATHWAY	-0.00656995	0.956567
MCM_PATHWAY	-0.00892408	0.966996
IL10_PATHWAY	-0.00606186	0.974679
BARRESTIN_PATHWAY	-0.013034	0.982726
HBX_PATHWAY	-0.00592398	0.997519
