# Supplementary material for: SERPINH1 functions as a multifunctional regulator to promote the malignant progression of cervical cancer
Source: PLoS One. 2025 Jul 24;20(7):e0329007. doi: 10.1371/journal.pone.0329007 (PMC12289032; doi:10.1371/journal.pone.0329007)
Supplement: S3 Table — (XLSX) [file pone.0329007.s003.xlsx]

## Sheet: KEGG
Supplement table 3. Comparative GSVA scores analysis of high- vs. low-SERPINH1 expression patient groups based on KEGG Legacy database.
Tag	lfc	pvalue
GLYCOSAMINOGLYCAN_BIOSYNTHESIS_CHONDROITIN_SULFATE	1.20725	5.41786e-21
ECM_RECEPTOR_INTERACTION	1.04644	4.02292e-20
FOCAL_ADHESION	0.791792	5.97538e-20
HYPERTROPHIC_CARDIOMYOPATHY_HCM	0.601666	2.62364e-15
DILATED_CARDIOMYOPATHY	0.525139	1.12838e-12
LINOLEIC_ACID_METABOLISM	-0.61757	1.2637e-10
GLYCOSAMINOGLYCAN_BIOSYNTHESIS_HEPARAN_SULFATE	0.496442	1.80189e-10
ARRHYTHMOGENIC_RIGHT_VENTRICULAR_CARDIOMYOPATHY_ARVC	0.485204	3.62349e-10
REGULATION_OF_ACTIN_CYTOSKELETON	0.295971	5.65665e-07
RENIN_ANGIOTENSIN_SYSTEM	0.508266	6.68355e-07
PEROXISOME	-0.381649	1.106e-06
MELANOMA	0.250672	2.42744e-06
GLYCOSPHINGOLIPID_BIOSYNTHESIS_GANGLIO_SERIES	0.544805	2.94464e-06
N_GLYCAN_BIOSYNTHESIS	0.473991	5.92141e-06
PANTOTHENATE_AND_COA_BIOSYNTHESIS	-0.410441	6.15325e-06
ARACHIDONIC_ACID_METABOLISM	-0.391426	7.51919e-06
PURINE_METABOLISM	0.245593	1.33805e-05
EPITHELIAL_CELL_SIGNALING_IN_HELICOBACTER_PYLORI_INFECTION	-0.349657	3.27887e-05
TGF_BETA_SIGNALING_PATHWAY	0.291733	3.28489e-05
OTHER_GLYCAN_DEGRADATION	0.576647	3.33855e-05
SMALL_CELL_LUNG_CANCER	0.304561	3.65698e-05
CITRATE_CYCLE_TCA_CYCLE	-0.493466	4.00825e-05
SNARE_INTERACTIONS_IN_VESICULAR_TRANSPORT	-0.327005	4.73296e-05
REGULATION_OF_AUTOPHAGY	-0.328171	6.00411e-05
ETHER_LIPID_METABOLISM	-0.288423	6.24696e-05
GLYCOSAMINOGLYCAN_DEGRADATION	0.401646	6.67699e-05
GLYCOSAMINOGLYCAN_BIOSYNTHESIS_KERATAN_SULFATE	0.463339	7.81357e-05
VALINE_LEUCINE_AND_ISOLEUCINE_DEGRADATION	-0.405897	0.00010027
PATHWAYS_IN_CANCER	0.200667	0.000102046
RETINOL_METABOLISM	-0.341968	0.000139286
ALPHA_LINOLENIC_ACID_METABOLISM	-0.357614	0.00017081
BUTANOATE_METABOLISM	-0.337879	0.00020053
METABOLISM_OF_XENOBIOTICS_BY_CYTOCHROME_P450	-0.386493	0.000200717
ALDOSTERONE_REGULATED_SODIUM_REABSORPTION	-0.285883	0.000231304
PROPANOATE_METABOLISM	-0.3538	0.000252119
FATTY_ACID_METABOLISM	-0.330993	0.000268314
GNRH_SIGNALING_PATHWAY	-0.205939	0.000284105
DRUG_METABOLISM_CYTOCHROME_P450	-0.352394	0.00029939
RIBOFLAVIN_METABOLISM	0.334427	0.000314762
TERPENOID_BACKBONE_BIOSYNTHESIS	-0.50859	0.000346755
BIOSYNTHESIS_OF_UNSATURATED_FATTY_ACIDS	0.338472	0.000455971
FC_EPSILON_RI_SIGNALING_PATHWAY	-0.24596	0.000475752
VASCULAR_SMOOTH_MUSCLE_CONTRACTION	0.218032	0.0005225
GAP_JUNCTION	0.198866	0.000709483
ACUTE_MYELOID_LEUKEMIA	-0.280202	0.000786755
PROXIMAL_TUBULE_BICARBONATE_RECLAMATION	-0.262216	0.000879942
O_GLYCAN_BIOSYNTHESIS	0.344666	0.000967346
BASAL_CELL_CARCINOMA	0.23556	0.001223
PHOSPHATIDYLINOSITOL_SIGNALING_SYSTEM	-0.221572	0.00154816
LEUKOCYTE_TRANSENDOTHELIAL_MIGRATION	0.253423	0.00155754
OXIDATIVE_PHOSPHORYLATION	-0.43108	0.0028594
B_CELL_RECEPTOR_SIGNALING_PATHWAY	-0.316471	0.00301158
COMPLEMENT_AND_COAGULATION_CASCADES	0.313402	0.0032232
PROTEIN_EXPORT	0.370089	0.00352493
NON_SMALL_CELL_LUNG_CANCER	-0.22485	0.00379133
CIRCADIAN_RHYTHM_MAMMAL	-0.385123	0.00461888
OOCYTE_MEIOSIS	-0.206319	0.0055592
INSULIN_SIGNALING_PATHWAY	-0.144184	0.00626109
ALZHEIMERS_DISEASE	-0.25725	0.00648864
ENDOCYTOSIS	-0.166621	0.00662033
NEUROACTIVE_LIGAND_RECEPTOR_INTERACTION	0.14702	0.00800715
STEROID_BIOSYNTHESIS	-0.400288	0.00910032
PPAR_SIGNALING_PATHWAY	-0.159644	0.0099839
INOSITOL_PHOSPHATE_METABOLISM	-0.200426	0.0106549
MELANOGENESIS	0.123498	0.0108344
ADIPOCYTOKINE_SIGNALING_PATHWAY	-0.151473	0.0123995
NITROGEN_METABOLISM	-0.197047	0.0139594
UBIQUITIN_MEDIATED_PROTEOLYSIS	-0.180993	0.0140333
VALINE_LEUCINE_AND_ISOLEUCINE_BIOSYNTHESIS	0.310411	0.015018
PARKINSONS_DISEASE	-0.341183	0.0163018
T_CELL_RECEPTOR_SIGNALING_PATHWAY	-0.259818	0.0164912
FC_GAMMA_R_MEDIATED_PHAGOCYTOSIS	-0.191896	0.0167848
BASAL_TRANSCRIPTION_FACTORS	-0.238671	0.0174655
GLYCEROLIPID_METABOLISM	-0.13905	0.018601
ALANINE_ASPARTATE_AND_GLUTAMATE_METABOLISM	-0.1922	0.0190969
CYTOSOLIC_DNA_SENSING_PATHWAY	-0.23149	0.0196869
AXON_GUIDANCE	0.132811	0.0232831
GLYCOSPHINGOLIPID_BIOSYNTHESIS_GLOBO_SERIES	0.217477	0.023343
TOLL_LIKE_RECEPTOR_SIGNALING_PATHWAY	-0.221784	0.0245984
ERBB_SIGNALING_PATHWAY	-0.170117	0.028074
PATHOGENIC_ESCHERICHIA_COLI_INFECTION	0.186235	0.0282757
PRION_DISEASES	0.175224	0.0370021
GLYCOSYLPHOSPHATIDYLINOSITOL_GPI_ANCHOR_BIOSYNTHESIS	-0.25294	0.0372576
FOLATE_BIOSYNTHESIS	0.249085	0.0385525
CALCIUM_SIGNALING_PATHWAY	0.102196	0.0392489
CYTOKINE_CYTOKINE_RECEPTOR_INTERACTION	0.212341	0.039511
GLYCEROPHOSPHOLIPID_METABOLISM	-0.106493	0.0448256
STEROID_HORMONE_BIOSYNTHESIS	-0.169966	0.0468747
PRIMARY_IMMUNODEFICIENCY	-0.339471	0.0479787
ADHERENS_JUNCTION	0.157557	0.0510097
STARCH_AND_SUCROSE_METABOLISM	0.142918	0.0611049
LONG_TERM_POTENTIATION	-0.110038	0.0678931
P53_SIGNALING_PATHWAY	-0.133099	0.0786665
MAPK_SIGNALING_PATHWAY	0.0766669	0.0866484
TYPE_II_DIABETES_MELLITUS	-0.114418	0.0892782
PROSTATE_CANCER	0.0952492	0.0946745
CELL_CYCLE	-0.184327	0.0968515
PRIMARY_BILE_ACID_BIOSYNTHESIS	-0.184734	0.0978323
PROTEASOME	0.256223	0.0987771
DORSO_VENTRAL_AXIS_FORMATION	-0.145424	0.10143
ONE_CARBON_POOL_BY_FOLATE	0.197111	0.104442
RIG_I_LIKE_RECEPTOR_SIGNALING_PATHWAY	-0.125931	0.116809
VIRAL_MYOCARDITIS	0.176094	0.119905
DRUG_METABOLISM_OTHER_ENZYMES	-0.125158	0.120964
SULFUR_METABOLISM	0.136974	0.130557
GLYOXYLATE_AND_DICARBOXYLATE_METABOLISM	0.218747	0.132394
ABC_TRANSPORTERS	-0.119357	0.140009
PANCREATIC_CANCER	-0.113916	0.153902
PORPHYRIN_AND_CHLOROPHYLL_METABOLISM	-0.115139	0.154814
CELL_ADHESION_MOLECULES_CAMS	0.144241	0.15838
LIMONENE_AND_PINENE_DEGRADATION	-0.176821	0.16789
NICOTINATE_AND_NICOTINAMIDE_METABOLISM	0.0942368	0.167964
HUNTINGTONS_DISEASE	-0.145023	0.173381
MISMATCH_REPAIR	-0.199087	0.186795
APOPTOSIS	-0.104278	0.200971
RIBOSOME	0.276319	0.207664
PYRUVATE_METABOLISM	-0.112676	0.210583
NATURAL_KILLER_CELL_MEDIATED_CYTOTOXICITY	-0.138582	0.210614
HEMATOPOIETIC_CELL_LINEAGE	0.14962	0.217999
VEGF_SIGNALING_PATHWAY	-0.0800923	0.243361
DNA_REPLICATION	-0.178274	0.257463
LONG_TERM_DEPRESSION	0.051383	0.258152
AMINOACYL_TRNA_BIOSYNTHESIS	-0.159056	0.258225
SELENOAMINO_ACID_METABOLISM	0.094736	0.263866
SYSTEMIC_LUPUS_ERYTHEMATOSUS	0.157583	0.270386
MATURITY_ONSET_DIABETES_OF_THE_YOUNG	0.0764492	0.271606
LYSOSOME	0.0911231	0.278497
BETA_ALANINE_METABOLISM	-0.101672	0.28425
PENTOSE_PHOSPHATE_PATHWAY	0.121051	0.287337
TIGHT_JUNCTION	0.0536745	0.293064
ASCORBATE_AND_ALDARATE_METABOLISM	0.0970681	0.301978
GALACTOSE_METABOLISM	0.106329	0.322537
GLYCOLYSIS_GLUCONEOGENESIS	-0.0775566	0.342421
CYSTEINE_AND_METHIONINE_METABOLISM	0.0745755	0.342827
RENAL_CELL_CARCINOMA	0.0622761	0.352776
FRUCTOSE_AND_MANNOSE_METABOLISM	-0.090301	0.354658
LYSINE_DEGRADATION	-0.0855213	0.369849
CHEMOKINE_SIGNALING_PATHWAY	-0.101497	0.370225
ENDOMETRIAL_CANCER	-0.0835061	0.379462
OLFACTORY_TRANSDUCTION	-0.0550708	0.382948
PENTOSE_AND_GLUCURONATE_INTERCONVERSIONS	0.068168	0.396338
NEUROTROPHIN_SIGNALING_PATHWAY	-0.0675624	0.412334
NOD_LIKE_RECEPTOR_SIGNALING_PATHWAY	0.0795796	0.423853
JAK_STAT_SIGNALING_PATHWAY	0.0639254	0.426561
MTOR_SIGNALING_PATHWAY	-0.0609631	0.438404
SPHINGOLIPID_METABOLISM	0.0490572	0.449475
HISTIDINE_METABOLISM	-0.0748943	0.459513
PYRIMIDINE_METABOLISM	0.0580026	0.465892
WNT_SIGNALING_PATHWAY	0.024392	0.478786
INTESTINAL_IMMUNE_NETWORK_FOR_IGA_PRODUCTION	-0.127458	0.48013
CHRONIC_MYELOID_LEUKEMIA	-0.0593491	0.481338
ASTHMA	-0.136928	0.492801
AMINO_SUGAR_AND_NUCLEOTIDE_SUGAR_METABOLISM	0.0525492	0.498874
BASE_EXCISION_REPAIR	-0.0775479	0.519542
HOMOLOGOUS_RECOMBINATION	-0.0867585	0.521688
RNA_DEGRADATION	-0.078378	0.529673
GLUTATHIONE_METABOLISM	-0.0737888	0.53877
THYROID_CANCER	0.0431008	0.543173
NUCLEOTIDE_EXCISION_REPAIR	-0.0712299	0.571901
GLYCINE_SERINE_AND_THREONINE_METABOLISM	0.0427288	0.587268
VASOPRESSIN_REGULATED_WATER_REABSORPTION	-0.0450969	0.6528
VIBRIO_CHOLERAE_INFECTION	0.011571	0.657818
TASTE_TRANSDUCTION	0.0198354	0.712769
PHENYLALANINE_METABOLISM	-0.0260721	0.731684
AMYOTROPHIC_LATERAL_SCLEROSIS_ALS	-0.0300056	0.747598
ALLOGRAFT_REJECTION	-0.0736244	0.752405
HEDGEHOG_SIGNALING_PATHWAY	0.0101264	0.759666
NOTCH_SIGNALING_PATHWAY	-0.0282903	0.775232
LEISHMANIA_INFECTION	0.0233499	0.790986
AUTOIMMUNE_THYROID_DISEASE	-0.0488727	0.799516
ANTIGEN_PROCESSING_AND_PRESENTATION	-0.0379358	0.818752
SPLICEOSOME	0.0107764	0.831448
TRYPTOPHAN_METABOLISM	-0.0163343	0.833444
RNA_POLYMERASE	-0.0330521	0.839705
TYROSINE_METABOLISM	-0.016813	0.851612
NON_HOMOLOGOUS_END_JOINING	-0.0182844	0.853897
GRAFT_VERSUS_HOST_DISEASE	-0.0409291	0.854444
GLIOMA	-0.00111035	0.868893
TYPE_I_DIABETES_MELLITUS	0.0102616	0.893767
ARGININE_AND_PROLINE_METABOLISM	-0.000310657	0.907541
CARDIAC_MUSCLE_CONTRACTION	-0.00488143	0.95494
PROGESTERONE_MEDIATED_OOCYTE_MATURATION	-0.00892388	0.962438
BLADDER_CANCER	-0.00643806	0.979798
TAURINE_AND_HYPOTAURINE_METABOLISM	-0.0268059	0.991019
COLORECTAL_CANCER	-0.016667	0.995539
GLYCOSPHINGOLIPID_BIOSYNTHESIS_LACTO_AND_NEOLACTO_SERIES	-0.000562517	0.998911
