# Supplementary material for: SERPINH1 functions as a multifunctional regulator to promote the malignant progression of cervical cancer
Source: PLoS One. 2025 Jul 24;20(7):e0329007. doi: 10.1371/journal.pone.0329007 (PMC12289032; doi:10.1371/journal.pone.0329007)
Supplement: S4 Table — (XLSX) [file pone.0329007.s004.xlsx]

## Sheet: Fges
Supplement table 4. Comparative GSVA scores analysis of high- vs. low-SERPINH1 expression patient groups based on Fges.
Tag	lfc	pvalue
Matrix	1.02833	4.31213e-18
Matrix remodeling	0.964524	2.19986e-14
Protumor cytokines	0.863197	3.04374e-14
Angiogenesis	0.812047	1.71534e-13
Cancer-associated fibroblasts	0.96162	6.03569e-12
Endothelium	0.464513	0.00035838
Granulocyte traffic	0.369563	0.00101602
Treg and Th2 traffic	-0.585793	0.00359609
B cells	-0.613757	0.00439913
Myeloid cells traffic	0.213827	0.00893148
NK cells	-0.519375	0.0153958
Treg	-0.52445	0.019604
Th1 signature	-0.448616	0.0438137
Immune Suppression by Myeloid Cells	0.227965	0.0461407
T cells	-0.437956	0.0562735
Co-stimulatory ligands	-0.337369	0.163086
Th2 signature	0.0396099	0.188832
Effector cells	-0.236125	0.303891
Tumor proliferation rate	-0.0741092	0.308386
Macrophage and DC traffic	0.0974564	0.322459
Checkpoint molecules	-0.202037	0.388743
Tumor-associated Macrophages	-0.223169	0.398954
MHCII	-0.216356	0.460743
MHCI	0.100073	0.498256
M1 signature	-0.0408336	0.594568
Effector cell traffic	-0.15745	0.599689
Neutrophil signature	-0.216305	0.659709
Co-stimulatory receptors	-0.0965669	0.737352
Antitumor cytokines	-0.081649	0.827765
