# Supplementary material for: SERPINH1 functions as a multifunctional regulator to promote the malignant progression of cervical cancer
Source: PLoS One. 2025 Jul 24;20(7):e0329007. doi: 10.1371/journal.pone.0329007 (PMC12289032; doi:10.1371/journal.pone.0329007)
Supplement: S5 Table — (XLSX) [file pone.0329007.s005.xlsx]

## Sheet: Fges
Supplement table 5. Comparative GSVA scores analysis of high- vs. low-SERPINH1 expression patient groups based on twelve cell death patterns
Tag	lfc	pvalue
Netotic cell death	0.963476	7.31385e-10
Disulfidptosis	0.690941	7.94524e-06
Alkaliptosis	-0.940167	0.000137026
Autophagy	-0.297516	0.00329187
Necroptosis	-0.324535	0.0926332
immunogenic cell death (ICD)	0.287918	0.138774
Entotic cell death	-0.256051	0.188434
Pyroptosis	-0.272492	0.238322
Apoptosis	-0.159459	0.290135
Ferroptosis	-0.20691	0.576132
Lysosome-dependent cell death	-0.169265	0.737388
Cuproptosis	-0.136438	0.836333
